# Supplementary material for: Nectria-related fungi causing dieback and canker diseases in China, with Neothyronectriacitri sp. nov. described
Source: MycoKeys. 2019 Jul 10;56:49–66. doi: 10.3897/mycokeys.56.36079 (PMC6637038; doi:10.3897/mycokeys.56.36079)
Supplement: XML Treatment for Nectria dematiosa [file mycokeys.56.36079-treatment2.xml]

<!DOCTYPE tp:taxon-treatment
  PUBLIC "-//TaxonX//DTD Taxonomic Treatment Publishing DTD v0 20100105//EN" "tax-treatment-NSO.dtd">
<tp:taxon-treatment xmlns:tp="http://www.plazi.org/taxpub"><tp:treatment-meta><kwd-group><label>Taxon classification</label><kwd><named-content xmlns:xlink="http://www.w3.org/1999/xlink" content-type="kingdom">Fungi</named-content></kwd><kwd><named-content xmlns:xlink="http://www.w3.org/1999/xlink" content-type="order">Hypocreales</named-content></kwd><kwd><named-content xmlns:xlink="http://www.w3.org/1999/xlink" content-type="family">Nectriaceae</named-content></kwd></kwd-group><mixed-citation publication-type="journal"><person-group><name><surname>Yang</surname><given-names>Qin</given-names></name><name><surname>Chen</surname><given-names>Wen-Yan</given-names></name><name><surname>Jiang</surname><given-names>Ning</given-names></name><name><surname>Tian</surname><given-names>Cheng-Ming</given-names></name></person-group><article-title><italic><tp:taxon-name><tp:taxon-name-part taxon-name-part-type="genus" reg="Nectria">Nectria</tp:taxon-name-part></tp:taxon-name></italic>-related fungi causing dieback and canker diseases in China, with <italic><tp:taxon-name><tp:taxon-name-part taxon-name-part-type="genus" reg="Neothyronectria">Neothyronectria</tp:taxon-name-part><tp:taxon-name-part taxon-name-part-type="species" reg="citri">citri</tp:taxon-name-part></tp:taxon-name></italic> sp. nov. described</article-title><source>MycoKeys</source><day>10</day><month>7</month><year>2019</year><volume>56</volume><fpage>49</fpage><lpage>66</lpage><pub-id pub-id-type="doi">10.3897/mycokeys.56.36079</pub-id></mixed-citation></tp:treatment-meta><tp:nomenclature><tp:taxon-name>
              <tp:taxon-name-part taxon-name-part-type="genus" reg="Nectria">Nectria</tp:taxon-name-part>
              <tp:taxon-name-part taxon-name-part-type="species" reg="dematiosa">dematiosa</tp:taxon-name-part>
            </tp:taxon-name><tp:taxon-authority>(Schwein.) Berk., Grevillea 4: 16, 1875</tp:taxon-authority><xref ref-type="fig" rid="F2">Fig. 2</xref></tp:nomenclature><tp:treatment-sec sec-type="description" id="SECID0ELHAI"><title>Description.</title><p>See <xref ref-type="bibr" rid="B37">Yang et al. (2018)</xref></p></tp:treatment-sec><tp:treatment-sec sec-type="material" id="SECID0EUHAI"><title>Additional specimens examined.</title><p>CHINA. Heilongjiang Province, Liangshui Nature Reserve, <named-content xmlns:xlink="http://www.w3.org/1999/xlink" content-type="dwc:verbatimCoordinates" xlink:type="simple"><named-content content-type="geo-json" specific-use="{&#34;type&#34;:&#34;Point&#34;,&#34;coordinates&#34;:[128.894731,47.180733]}" id="NCID0E4HAI" xlink:type="simple">47°10'50.64"N, 128°53'41.03"E</named-content></named-content>, on twigs or branches of <italic><tp:taxon-name><tp:taxon-name-part taxon-name-part-type="genus" reg="Tilia">Tilia</tp:taxon-name-part><tp:taxon-name-part taxon-name-part-type="species" reg="mandshurica">mandshurica</tp:taxon-name-part></tp:taxon-name></italic> Rmpr.et Maxim., 29 July 2016, Q. Yang (<named-content xmlns:xlink="http://www.w3.org/1999/xlink" content-type="dwc:institutional_code" xlink:type="simple">BJFC</named-content>-S1400, living culture <abbrev xmlns:xlink="http://www.w3.org/1999/xlink" content-type="institution" xlink:title="China Forestry Culture Collection Center" id="ABBRID0EVIAI" xlink:type="simple">CFCC</abbrev> 53585); Xinjiang, <named-content xmlns:xlink="http://www.w3.org/1999/xlink" content-type="dwc:verbatimCoordinates" xlink:type="simple"><named-content content-type="geo-json" specific-use="{&#34;type&#34;:&#34;Point&#34;,&#34;coordinates&#34;:[81.773531,45.218881]}" id="NCID0E4IAI" xlink:type="simple">45°13'07.97"N, 81°46'24.71"E</named-content></named-content>, on twigs or branches of <italic><tp:taxon-name><tp:taxon-name-part taxon-name-part-type="genus" reg="Betula">Betula</tp:taxon-name-part><tp:taxon-name-part taxon-name-part-type="species" reg="platyphylla">platyphylla</tp:taxon-name-part></tp:taxon-name></italic> Suk., 18 July 2017, C.M. Tian (<named-content xmlns:xlink="http://www.w3.org/1999/xlink" content-type="dwc:institutional_code" xlink:type="simple">BJFC</named-content>-S1767, living culture <abbrev xmlns:xlink="http://www.w3.org/1999/xlink" content-type="institution" xlink:title="China Forestry Culture Collection Center" id="ABBRID0EVJAI" xlink:type="simple">CFCC</abbrev> 53586).</p></tp:treatment-sec><tp:treatment-sec sec-type="notes" id="SECID0E1JAI"><title>Note.</title><p><italic><tp:taxon-name><tp:taxon-name-part taxon-name-part-type="genus" reg="Nectria">Nectria</tp:taxon-name-part><tp:taxon-name-part taxon-name-part-type="species" reg="dematiosa">dematiosa</tp:taxon-name-part></tp:taxon-name></italic> has a broad host range and is widely distributed in China, occurring as the most commonly <italic><tp:taxon-name><tp:taxon-name-part taxon-name-part-type="genus" reg="Nectria">Nectria</tp:taxon-name-part></tp:taxon-name></italic> species (<xref ref-type="bibr" rid="B37">Yang et al. 2018</xref>). This study is the first report of <italic><tp:taxon-name><tp:taxon-name-part taxon-name-part-type="genus" reg="Nectria">N.</tp:taxon-name-part><tp:taxon-name-part taxon-name-part-type="species" reg="dematiosa">dematiosa</tp:taxon-name-part></tp:taxon-name></italic> from <italic><tp:taxon-name><tp:taxon-name-part taxon-name-part-type="genus" reg="Betula">Betula</tp:taxon-name-part><tp:taxon-name-part taxon-name-part-type="species" reg="platyphylla">platyphylla</tp:taxon-name-part></tp:taxon-name></italic> and <italic><tp:taxon-name><tp:taxon-name-part taxon-name-part-type="genus" reg="Tilia">Tilia</tp:taxon-name-part><tp:taxon-name-part taxon-name-part-type="species" reg="mandshurica">mandshurica</tp:taxon-name-part></tp:taxon-name></italic>.</p><fig id="F2" position="float" orientation="portrait"><label>Figure 2.</label><caption><p><italic><tp:taxon-name><tp:taxon-name-part taxon-name-part-type="genus" reg="Nectria">Nectria</tp:taxon-name-part><tp:taxon-name-part taxon-name-part-type="species" reg="dematiosa">dematiosa</tp:taxon-name-part></tp:taxon-name></italic> (<abbrev xmlns:xlink="http://www.w3.org/1999/xlink" content-type="institution" xlink:title="China Forestry Culture Collection Center" id="ABBRID0EKMAI" xlink:type="simple">CFCC</abbrev> 53585) <bold>A–B</bold> habit of conidiomata on branches <bold>C</bold> transverse section of conidioma <bold>D</bold> longitudinal section of conidioma <bold>E</bold> conidiophores <bold>F–G</bold> conidia. Scale bars: 1 mm (<bold>A–C</bold>); 500 μm (<bold>D</bold>); 10 μm (<bold>E–G</bold>).</p></caption><graphic xmlns:xlink="http://www.w3.org/1999/xlink" xlink:href="mycokeys-56-049-g002.jpg" position="float" orientation="portrait" xlink:type="simple" id="oo_317040.jpg"/></fig></tp:treatment-sec><ref-list><ref id="B37"><mixed-citation xmlns:xlink="http://www.w3.org/1999/xlink" xlink:type="simple"><person-group><name name-style="western"><surname>Yang</surname><given-names>Q</given-names></name><name name-style="western"><surname>Du</surname><given-names>Z</given-names></name><name name-style="western"><surname>Liang</surname><given-names>YM</given-names></name><name name-style="western"><surname>Tian</surname><given-names>CM</given-names></name></person-group> (<year>2018</year>) <article-title>Molecular phylogeny of <italic><tp:taxon-name><tp:taxon-name-part taxon-name-part-type="genus">Nectria</tp:taxon-name-part></tp:taxon-name></italic> species associated with dieback and canker diseases in China, with a new species described.</article-title><source>Phytotaxa</source><volume>356</volume>(<issue>3</issue>): <fpage>199</fpage>–<lpage>214</lpage>. <ext-link xlink:type="simple" ext-link-type="doi" xlink:href="10.11646/phytotaxa.356.3.2">https://doi.org/10.11646/phytotaxa.356.3.2</ext-link></mixed-citation></ref></ref-list></tp:taxon-treatment>
