# Supplementary material for: Nectria-related fungi causing dieback and canker diseases in China, with Neothyronectriacitri sp. nov. described
Source: MycoKeys. 2019 Jul 10;56:49–66. doi: 10.3897/mycokeys.56.36079 (PMC6637038; doi:10.3897/mycokeys.56.36079)
Supplement: XML Treatment for Nectria pseudotrichia [file mycokeys.56.36079-treatment3.xml]

<!DOCTYPE tp:taxon-treatment
  PUBLIC "-//TaxonX//DTD Taxonomic Treatment Publishing DTD v0 20100105//EN" "tax-treatment-NSO.dtd">
<tp:taxon-treatment xmlns:tp="http://www.plazi.org/taxpub"><tp:treatment-meta><kwd-group><label>Taxon classification</label><kwd><named-content xmlns:xlink="http://www.w3.org/1999/xlink" content-type="kingdom">Fungi</named-content></kwd><kwd><named-content xmlns:xlink="http://www.w3.org/1999/xlink" content-type="order">Hypocreales</named-content></kwd><kwd><named-content xmlns:xlink="http://www.w3.org/1999/xlink" content-type="family">Nectriaceae</named-content></kwd></kwd-group><mixed-citation publication-type="journal"><person-group><name><surname>Yang</surname><given-names>Qin</given-names></name><name><surname>Chen</surname><given-names>Wen-Yan</given-names></name><name><surname>Jiang</surname><given-names>Ning</given-names></name><name><surname>Tian</surname><given-names>Cheng-Ming</given-names></name></person-group><article-title><italic><tp:taxon-name><tp:taxon-name-part taxon-name-part-type="genus" reg="Nectria">Nectria</tp:taxon-name-part></tp:taxon-name></italic>-related fungi causing dieback and canker diseases in China, with <italic><tp:taxon-name><tp:taxon-name-part taxon-name-part-type="genus" reg="Neothyronectria">Neothyronectria</tp:taxon-name-part><tp:taxon-name-part taxon-name-part-type="species" reg="citri">citri</tp:taxon-name-part></tp:taxon-name></italic> sp. nov. described</article-title><source>MycoKeys</source><day>10</day><month>7</month><year>2019</year><volume>56</volume><fpage>49</fpage><lpage>66</lpage><pub-id pub-id-type="doi">10.3897/mycokeys.56.36079</pub-id></mixed-citation></tp:treatment-meta><tp:nomenclature><tp:taxon-name>
              <tp:taxon-name-part taxon-name-part-type="genus" reg="Nectria">Nectria</tp:taxon-name-part>
              <tp:taxon-name-part taxon-name-part-type="species" reg="pseudotrichia">pseudotrichia</tp:taxon-name-part>
            </tp:taxon-name><tp:taxon-authority>Berk. &amp; M.A. Curtis, J. Acad. Nat. Sci. Philadelphia 2, 2: 289. 1853</tp:taxon-authority><xref ref-type="fig" rid="F3">Fig. 3</xref></tp:nomenclature><tp:treatment-sec sec-type="description" id="SECID0EMOAI"><title>Description.</title><p>See <xref ref-type="bibr" rid="B37">Yang et al. (2018)</xref></p></tp:treatment-sec><tp:treatment-sec sec-type="material" id="SECID0EVOAI"><title>Additional specimens examined.</title><p>CHINA. Shaanxi Province, Ankang City, <named-content xmlns:xlink="http://www.w3.org/1999/xlink" content-type="dwc:verbatimCoordinates" xlink:type="simple"><named-content content-type="geo-json" specific-use="{&#34;type&#34;:&#34;Point&#34;,&#34;coordinates&#34;:[109.315939,32.675792]}" id="NCID0E5OAI" xlink:type="simple">32°40'32.85"N, 109°18'57.38"E</named-content></named-content>, on twigs or branches of <italic><tp:taxon-name><tp:taxon-name-part taxon-name-part-type="genus" reg="Robinia">Robinia</tp:taxon-name-part></tp:taxon-name></italic> sp., 29 July 2016, N. Jiang (<named-content xmlns:xlink="http://www.w3.org/1999/xlink" content-type="dwc:institutional_code" xlink:type="simple">BJFC</named-content>-S1403, living culture <abbrev xmlns:xlink="http://www.w3.org/1999/xlink" content-type="institution" xlink:title="China Forestry Culture Collection Center" id="ABBRID0ESPAI" xlink:type="simple">CFCC</abbrev> 53587); Jiangxi Province, Ganzhou City, <named-content xmlns:xlink="http://www.w3.org/1999/xlink" content-type="dwc:verbatimCoordinates" xlink:type="simple"><named-content content-type="geo-json" specific-use="{&#34;type&#34;:&#34;Point&#34;,&#34;coordinates&#34;:[115.530553,24.681056]}" id="NCID0E1PAI" xlink:type="simple">24°40'51.80"N, 115°31'49.99"E</named-content></named-content>, on twigs or branches of <italic><tp:taxon-name><tp:taxon-name-part taxon-name-part-type="genus" reg="Cinnamomum">Cinnamomum</tp:taxon-name-part><tp:taxon-name-part taxon-name-part-type="species" reg="porrectum">porrectum</tp:taxon-name-part></tp:taxon-name></italic> (Roxb.) Kosterm., 12 May 2018, Q. Yang (<named-content xmlns:xlink="http://www.w3.org/1999/xlink" content-type="dwc:institutional_code" xlink:type="simple">BJFC</named-content>-S1768, living culture <abbrev xmlns:xlink="http://www.w3.org/1999/xlink" content-type="institution" xlink:title="China Forestry Culture Collection Center" id="ABBRID0ESQAI" xlink:type="simple">CFCC</abbrev> 53588); Jiangxi Province, Ganzhou City, <named-content xmlns:xlink="http://www.w3.org/1999/xlink" content-type="dwc:verbatimCoordinates" xlink:type="simple"><named-content content-type="geo-json" specific-use="{&#34;type&#34;:&#34;Point&#34;,&#34;coordinates&#34;:[115.516347,24.995781]}" id="NCID0E1QAI" xlink:type="simple">24°59'44.81"N, 115°30'58.85"E</named-content></named-content>, on twigs or branches of <italic><tp:taxon-name><tp:taxon-name-part taxon-name-part-type="genus" reg="Rubus">Rubus</tp:taxon-name-part><tp:taxon-name-part taxon-name-part-type="species" reg="corchorifolius">corchorifolius</tp:taxon-name-part></tp:taxon-name></italic> Linn. f., 12 May 2018, Q. Yang (<named-content xmlns:xlink="http://www.w3.org/1999/xlink" content-type="dwc:institutional_code" xlink:type="simple">BJFC</named-content>-S1769, living culture <abbrev xmlns:xlink="http://www.w3.org/1999/xlink" content-type="institution" xlink:title="China Forestry Culture Collection Center" id="ABBRID0ESRAI" xlink:type="simple">CFCC</abbrev> 53589).</p></tp:treatment-sec><tp:treatment-sec sec-type="notes" id="SECID0EXRAI"><title>Note.</title><p><italic><tp:taxon-name><tp:taxon-name-part taxon-name-part-type="genus" reg="Nectria">Nectria</tp:taxon-name-part><tp:taxon-name-part taxon-name-part-type="species" reg="pseudotrichia">pseudotrichia</tp:taxon-name-part></tp:taxon-name></italic> is one of the common tropical fungi in the genus <italic><tp:taxon-name><tp:taxon-name-part taxon-name-part-type="genus" reg="Nectria">Nectria</tp:taxon-name-part></tp:taxon-name></italic> and is distinguished in the genus by having muriform ascospores and a synnematous asexual morph.</p><fig id="F3" position="float" orientation="portrait"><label>Figure 3.</label><caption><p><italic><tp:taxon-name><tp:taxon-name-part taxon-name-part-type="genus" reg="Nectria">Nectria</tp:taxon-name-part><tp:taxon-name-part taxon-name-part-type="species" reg="pseudotrichia">pseudotrichia</tp:taxon-name-part></tp:taxon-name></italic> (<abbrev xmlns:xlink="http://www.w3.org/1999/xlink" content-type="institution" xlink:title="China Forestry Culture Collection Center" id="ABBRID0ECTAI" xlink:type="simple">CFCC</abbrev> 53587) <bold>A–B</bold> habit of conidiomata on branches <bold>C–D</bold> conidiophores <bold>E–F</bold> conidia. Scale bars: 1 mm (<bold>A–B</bold>); 10 μm (<bold>C–F</bold>).</p></caption><graphic xmlns:xlink="http://www.w3.org/1999/xlink" xlink:href="mycokeys-56-049-g003.jpg" position="float" orientation="portrait" xlink:type="simple" id="oo_317041.jpg"/></fig></tp:treatment-sec><ref-list><ref id="B37"><mixed-citation xmlns:xlink="http://www.w3.org/1999/xlink" xlink:type="simple"><person-group><name name-style="western"><surname>Yang</surname><given-names>Q</given-names></name><name name-style="western"><surname>Du</surname><given-names>Z</given-names></name><name name-style="western"><surname>Liang</surname><given-names>YM</given-names></name><name name-style="western"><surname>Tian</surname><given-names>CM</given-names></name></person-group> (<year>2018</year>) <article-title>Molecular phylogeny of <italic><tp:taxon-name><tp:taxon-name-part taxon-name-part-type="genus">Nectria</tp:taxon-name-part></tp:taxon-name></italic> species associated with dieback and canker diseases in China, with a new species described.</article-title><source>Phytotaxa</source><volume>356</volume>(<issue>3</issue>): <fpage>199</fpage>–<lpage>214</lpage>. <ext-link xlink:type="simple" ext-link-type="doi" xlink:href="10.11646/phytotaxa.356.3.2">https://doi.org/10.11646/phytotaxa.356.3.2</ext-link></mixed-citation></ref></ref-list></tp:taxon-treatment>
