# Supplementary material for: Nectria-related fungi causing dieback and canker diseases in China, with Neothyronectriacitri sp. nov. described
Source: MycoKeys. 2019 Jul 10;56:49–66. doi: 10.3897/mycokeys.56.36079 (PMC6637038; doi:10.3897/mycokeys.56.36079)
Supplement: XML Treatment for Neothyronectria [file mycokeys.56.36079-treatment4.xml]

<!DOCTYPE tp:taxon-treatment
  PUBLIC "-//TaxonX//DTD Taxonomic Treatment Publishing DTD v0 20100105//EN" "tax-treatment-NSO.dtd">
<tp:taxon-treatment xmlns:tp="http://www.plazi.org/taxpub"><tp:treatment-meta><kwd-group><label>Taxon classification</label><kwd><named-content xmlns:xlink="http://www.w3.org/1999/xlink" content-type="kingdom">Fungi</named-content></kwd><kwd><named-content xmlns:xlink="http://www.w3.org/1999/xlink" content-type="order">Hypocreales</named-content></kwd><kwd><named-content xmlns:xlink="http://www.w3.org/1999/xlink" content-type="family">Nectriaceae</named-content></kwd></kwd-group><mixed-citation publication-type="journal"><person-group><name><surname>Yang</surname><given-names>Qin</given-names></name><name><surname>Chen</surname><given-names>Wen-Yan</given-names></name><name><surname>Jiang</surname><given-names>Ning</given-names></name><name><surname>Tian</surname><given-names>Cheng-Ming</given-names></name></person-group><article-title><italic><tp:taxon-name><tp:taxon-name-part taxon-name-part-type="genus" reg="Nectria">Nectria</tp:taxon-name-part></tp:taxon-name></italic>-related fungi causing dieback and canker diseases in China, with <italic><tp:taxon-name><tp:taxon-name-part taxon-name-part-type="genus" reg="Neothyronectria">Neothyronectria</tp:taxon-name-part><tp:taxon-name-part taxon-name-part-type="species" reg="citri">citri</tp:taxon-name-part></tp:taxon-name></italic> sp. nov. described</article-title><source>MycoKeys</source><day>10</day><month>7</month><year>2019</year><volume>56</volume><fpage>49</fpage><lpage>66</lpage><pub-id pub-id-type="doi">10.3897/mycokeys.56.36079</pub-id></mixed-citation></tp:treatment-meta><tp:nomenclature><tp:taxon-name>
              <tp:taxon-name-part taxon-name-part-type="genus" reg="Neothyronectria">Neothyronectria</tp:taxon-name-part>
            </tp:taxon-name><tp:taxon-authority>Crous &amp; Thangavel, Persoonia 37: 329, 2016.</tp:taxon-authority></tp:nomenclature><tp:treatment-sec sec-type="type species" id="SECID0EVUAI"><title>Type species.</title><p><italic><tp:taxon-name><tp:taxon-name-part taxon-name-part-type="genus" reg="Neothyronectria">Neothyronectria</tp:taxon-name-part><tp:taxon-name-part taxon-name-part-type="species" reg="sophorae">sophorae</tp:taxon-name-part></tp:taxon-name></italic> Crous &amp; Thangavel, Persoonia 37: 329, 2016.</p></tp:treatment-sec><tp:treatment-sec sec-type="notes" id="SECID0EGVAI"><title>Note.</title><p>The genus <italic><tp:taxon-name><tp:taxon-name-part taxon-name-part-type="genus" reg="Neothyronectria">Neothyronectria</tp:taxon-name-part></tp:taxon-name></italic> was described by Crous &amp; Thangavel (2016) based on the only species, <italic><tp:taxon-name><tp:taxon-name-part taxon-name-part-type="genus" reg="Neothyronectria">N.</tp:taxon-name-part><tp:taxon-name-part taxon-name-part-type="species" reg="sophorae">sophorae</tp:taxon-name-part></tp:taxon-name></italic>, which is known from a pycnidial asexual morph. <italic><tp:taxon-name><tp:taxon-name-part taxon-name-part-type="genus" reg="Neothyronectria">Neothyronectria</tp:taxon-name-part></tp:taxon-name></italic> is characterised by pycnidial conidiomata that exude a creamy mucoid conidial mass and hyaline, ampulliform to subcylindrical conidia. In this study, we collected and illustrated here one additional taxon in <italic><tp:taxon-name><tp:taxon-name-part taxon-name-part-type="genus" reg="Neothyronectria">Neothyronectria</tp:taxon-name-part></tp:taxon-name></italic>.</p></tp:treatment-sec></tp:taxon-treatment>
