# Supplementary material for: Nectria-related fungi causing dieback and canker diseases in China, with Neothyronectriacitri sp. nov. described
Source: MycoKeys. 2019 Jul 10;56:49–66. doi: 10.3897/mycokeys.56.36079 (PMC6637038; doi:10.3897/mycokeys.56.36079)
Supplement: XML Treatment for Neothyronectria citri [file mycokeys.56.36079-treatment5.xml]

<!DOCTYPE tp:taxon-treatment
  PUBLIC "-//TaxonX//DTD Taxonomic Treatment Publishing DTD v0 20100105//EN" "tax-treatment-NSO.dtd">
<tp:taxon-treatment xmlns:tp="http://www.plazi.org/taxpub"><tp:treatment-meta><kwd-group><label>Taxon classification</label><kwd><named-content xmlns:xlink="http://www.w3.org/1999/xlink" content-type="kingdom">Fungi</named-content></kwd><kwd><named-content xmlns:xlink="http://www.w3.org/1999/xlink" content-type="order">Hypocreales</named-content></kwd><kwd><named-content xmlns:xlink="http://www.w3.org/1999/xlink" content-type="family">Nectriaceae</named-content></kwd></kwd-group><mixed-citation publication-type="journal"><person-group><name><surname>Yang</surname><given-names>Qin</given-names></name><name><surname>Chen</surname><given-names>Wen-Yan</given-names></name><name><surname>Jiang</surname><given-names>Ning</given-names></name><name><surname>Tian</surname><given-names>Cheng-Ming</given-names></name></person-group><article-title><italic><tp:taxon-name><tp:taxon-name-part taxon-name-part-type="genus" reg="Nectria">Nectria</tp:taxon-name-part></tp:taxon-name></italic>-related fungi causing dieback and canker diseases in China, with <italic><tp:taxon-name><tp:taxon-name-part taxon-name-part-type="genus" reg="Neothyronectria">Neothyronectria</tp:taxon-name-part><tp:taxon-name-part taxon-name-part-type="species" reg="citri">citri</tp:taxon-name-part></tp:taxon-name></italic> sp. nov. described</article-title><source>MycoKeys</source><day>10</day><month>7</month><year>2019</year><volume>56</volume><fpage>49</fpage><lpage>66</lpage><pub-id pub-id-type="doi">10.3897/mycokeys.56.36079</pub-id></mixed-citation></tp:treatment-meta><tp:nomenclature><tp:taxon-name>
              <tp:taxon-name-part taxon-name-part-type="genus" reg="Neothyronectria">Neothyronectria</tp:taxon-name-part>
              <tp:taxon-name-part taxon-name-part-type="species" reg="citri">citri</tp:taxon-name-part>
              <object-id xmlns:xlink="http://www.w3.org/1999/xlink" content-type="mycobank" xlink:type="simple">830779</object-id>
            </tp:taxon-name><tp:taxon-authority>C.M. Tian &amp; Q. Yang</tp:taxon-authority><tp:taxon-status xmlns:xlink="http://www.w3.org/1999/xlink" xlink:type="simple">sp. nov.</tp:taxon-status><xref ref-type="fig" rid="F4">Figure 4</xref></tp:nomenclature><tp:treatment-sec sec-type="diagnosis" id="SECID0EZXAI"><title>Diagnosis.</title><p><italic><tp:taxon-name><tp:taxon-name-part taxon-name-part-type="genus" reg="Neothyronectria">Neothyronectria</tp:taxon-name-part><tp:taxon-name-part taxon-name-part-type="species" reg="citri">citri</tp:taxon-name-part></tp:taxon-name></italic> differs from its closest phylogenetic neighbour <italic><tp:taxon-name><tp:taxon-name-part taxon-name-part-type="genus" reg="Neothyronectria">Neothyronectria</tp:taxon-name-part><tp:taxon-name-part taxon-name-part-type="species" reg="sophorae">sophorae</tp:taxon-name-part></tp:taxon-name></italic> in ITS, LSU and <italic>tub2</italic> loci, based on the alignments deposited in TreeBASE.</p></tp:treatment-sec><tp:treatment-sec sec-type="Holotype" id="SECID0EXYAI"><title>Holotype.</title><p>CHINA. Jiangxi Province: Ganzhou city, <named-content xmlns:xlink="http://www.w3.org/1999/xlink" content-type="dwc:verbatimCoordinates" xlink:type="simple"><named-content content-type="geo-json" specific-use="{&#34;type&#34;:&#34;Point&#34;,&#34;coordinates&#34;:[114.971931,25.857742]}" id="NCID0EAZAI" xlink:type="simple">25°51'27.87"N, 114°58'18.95"E</named-content></named-content>, on symptomatic branches of <italic><tp:taxon-name><tp:taxon-name-part taxon-name-part-type="genus" reg="Citrus">Citrus</tp:taxon-name-part><tp:taxon-name-part taxon-name-part-type="species" reg="maxima">maxima</tp:taxon-name-part></tp:taxon-name></italic> (Burm.) Merr. cv. <italic>Shatian</italic> Yu, 11 May 2018, Q. Yang, Y.M. Liang &amp; Y. Liu (holotype <named-content xmlns:xlink="http://www.w3.org/1999/xlink" content-type="dwc:institutional_code" xlink:type="simple">BJFC</named-content>-S1770 designated here, ex-type culture <abbrev xmlns:xlink="http://www.w3.org/1999/xlink" content-type="institution" xlink:title="China Forestry Culture Collection Center" id="ABBRID0E1ZAI" xlink:type="simple">CFCC</abbrev> 53590).</p></tp:treatment-sec><tp:treatment-sec sec-type="etymology" id="SECID0E6ZAI"><title>Etymology.</title><p>Named after the host genus on which it was collected, <italic><tp:taxon-name><tp:taxon-name-part taxon-name-part-type="genus" reg="Citrus">Citrus</tp:taxon-name-part></tp:taxon-name></italic>.</p></tp:treatment-sec><tp:treatment-sec sec-type="description" id="SECID0EM1AI"><title>Description.</title><p><italic>Mycelium</italic> not visible around ascomata or on the host. <italic>Stromata</italic> erumpent through epidermis, up to 0.6 mm high and 1 mm diam., pseudoparenchymatous, cells forming <italic>textura angularis</italic> to <italic>t. globulosa</italic>, intergrading with ascomatal wall. <italic>Ascomata</italic> superficial on well-developed stromata, scattered to aggregated in groups of 3–10, subglobose to globose, 200–270 μm diam., rarely slightly cupulate upon drying, sometimes with only a depressed apical region, yellowish-brown to grey, apical region slightly darker, no colour change in KOH or <abbrev xmlns:xlink="http://www.w3.org/1999/xlink" xlink:title="lactic acid" id="ABBRID0E31AI" xlink:type="simple">LA</abbrev>, sometimes surface scurfy or scaly, bright yellow to greenish-yellow. <italic>Ascomatal surface cells</italic> forming <italic>textura globulosa</italic> or <italic>t. angularis</italic>, sometimes including bright yellow scurf, 9–15 μm diam., walls pigmented, uniformly about 1.5 μm thick. <italic>Ascomatal wall</italic> 27–46 μm thick, of two regions: outer region 22–35 μm thick, intergrading with stroma, cells forming <italic>textura globulosa</italic> or <italic>t. angularis</italic>, walls pigmented, about 1.5 μm thick; inner region 9–15 μm thick, of elongate, thin-walled, hyaline cells, forming <italic>textura prismatica</italic>. <italic>Asci</italic> clavate, unitunicate, 53.5–65 × 8.5–11 μm, with inconspicuous ring at apex, 4-spored. <italic>Ascospores</italic> allantoid to short-cylindrical, uniseriate, rounded at both ends, (17–)18–21(–23.5) × 8–9(–10) μm (n = 20), muriform, hyaline to slightly yellowish-brown.</p></tp:treatment-sec><tp:treatment-sec sec-type="description" id="SECID0ES2AI"><title>Culture characters.</title><p>Cultures incubated on <abbrev xmlns:xlink="http://www.w3.org/1999/xlink" xlink:title="potato dextrose agar" id="ABBRID0EY2AI" xlink:type="simple">PDA</abbrev> at 25 °C in darkness. Colony originally flat with white aerial mycelium, becoming pale yellowish due to pigment formation, conidiomata absent.</p></tp:treatment-sec><tp:treatment-sec sec-type="Additional specimen examined" id="SECID0E32AI"><title>Additional specimen examined.</title><p>CHINA. Jiangxi Province: Ganzhou City, <named-content xmlns:xlink="http://www.w3.org/1999/xlink" content-type="dwc:verbatimCoordinates" xlink:type="simple"><named-content content-type="geo-json" specific-use="{&#34;type&#34;:&#34;Point&#34;,&#34;coordinates&#34;:[114.971931,25.857742]}" id="NCID0EF3AI" xlink:type="simple">25°51'27.87"N, 114°58'18.95"E</named-content></named-content>, on symptomatic branches of <italic><tp:taxon-name><tp:taxon-name-part taxon-name-part-type="genus" reg="Citrus">Citrus</tp:taxon-name-part><tp:taxon-name-part taxon-name-part-type="species" reg="maxima">maxima</tp:taxon-name-part></tp:taxon-name></italic> (Burm.) Merr. cv. <italic>Shatian</italic> Yu, 11 May 2018, Q. Yang, Y.M. Liang &amp; Y. Liu (<named-content xmlns:xlink="http://www.w3.org/1999/xlink" content-type="dwc:institutional_code" xlink:type="simple">BJFC</named-content>-S1771, living culture <abbrev xmlns:xlink="http://www.w3.org/1999/xlink" content-type="institution" xlink:title="China Forestry Culture Collection Center" id="ABBRID0E63AI" xlink:type="simple">CFCC</abbrev> 53591).</p></tp:treatment-sec><tp:treatment-sec sec-type="notes" id="SECID0EE4AI"><title>Note.</title><p><italic><tp:taxon-name><tp:taxon-name-part taxon-name-part-type="genus" reg="Neothyronectria">Neothyronectria</tp:taxon-name-part><tp:taxon-name-part taxon-name-part-type="species" reg="citri">citri</tp:taxon-name-part></tp:taxon-name></italic>, as described here, is known from an ascomatal sexual morph phylogenetically allied to species of <italic><tp:taxon-name><tp:taxon-name-part taxon-name-part-type="genus" reg="Allantonectria">Allantonectria</tp:taxon-name-part></tp:taxon-name></italic> and <italic><tp:taxon-name><tp:taxon-name-part taxon-name-part-type="genus" reg="Thyronectria">Thyronectria</tp:taxon-name-part></tp:taxon-name></italic> (Fig. <xref ref-type="fig" rid="F1">1</xref>). In this study, two strains representing <italic><tp:taxon-name><tp:taxon-name-part taxon-name-part-type="genus" reg="Neothyronectria">Neothyronectria</tp:taxon-name-part><tp:taxon-name-part taxon-name-part-type="species" reg="citri">citri</tp:taxon-name-part></tp:taxon-name></italic> cluster in a well-supported clade and appear most closely related to <italic><tp:taxon-name><tp:taxon-name-part taxon-name-part-type="genus" reg="Neothyronectria">Neothyronectria</tp:taxon-name-part><tp:taxon-name-part taxon-name-part-type="species" reg="sophorae">sophorae</tp:taxon-name-part></tp:taxon-name></italic>, which was isolated from <italic><tp:taxon-name><tp:taxon-name-part taxon-name-part-type="genus" reg="Sophora">Sophora</tp:taxon-name-part><tp:taxon-name-part taxon-name-part-type="species" reg="microphylla">microphylla</tp:taxon-name-part></tp:taxon-name></italic> in New Zealand (<xref ref-type="bibr" rid="B3">Crous et al. 2016</xref>). <italic><tp:taxon-name><tp:taxon-name-part taxon-name-part-type="genus" reg="Neothyronectria">Neothyronectria</tp:taxon-name-part><tp:taxon-name-part taxon-name-part-type="species" reg="citri">citri</tp:taxon-name-part></tp:taxon-name></italic> can be distinguished, based on ITS, LSU and <italic>tub2</italic> loci from <italic><tp:taxon-name><tp:taxon-name-part taxon-name-part-type="genus" reg="Neothyronectria">Neothyronectria</tp:taxon-name-part><tp:taxon-name-part taxon-name-part-type="species" reg="sophorae">sophorae</tp:taxon-name-part></tp:taxon-name></italic> (16/464 in ITS, 9/772 in LSU and 60/494 in <italic>tub2</italic>).</p><fig id="F4" position="float" orientation="portrait"><label>Figure 4.</label><caption><p><italic><tp:taxon-name><tp:taxon-name-part taxon-name-part-type="genus" reg="Neothyronectria">Neothyronectria</tp:taxon-name-part><tp:taxon-name-part taxon-name-part-type="species" reg="citri">citri</tp:taxon-name-part></tp:taxon-name></italic> (<abbrev xmlns:xlink="http://www.w3.org/1999/xlink" content-type="institution" xlink:title="China Forestry Culture Collection Center" id="ABBRID0EZABI" xlink:type="simple">CFCC</abbrev> 53590) <bold>A–B</bold> habit of conidiomata on branches <bold>C</bold> transverse section of conidioma <bold>D</bold> longitudinal section of conidioma <bold>E–F</bold> asci <bold>G–H</bold> ascospores. Scale bars: 500 μm (<bold>B–D</bold>); 10 μm (<bold>E–H</bold>).</p></caption><graphic xmlns:xlink="http://www.w3.org/1999/xlink" xlink:href="mycokeys-56-049-g004.jpg" position="float" orientation="portrait" xlink:type="simple" id="oo_317042.jpg"/></fig></tp:treatment-sec><tp:treatment-sec><!--Section generated to contain objects referenced in tp:taxon-treatment.--><fig id="F1" position="float" orientation="portrait"><label>Figure 1.</label><caption><p>Maximum parsimony phylogenetic tree generated from analysis of a combined ITS, LSU, <italic>tef1</italic> and <italic>tub2</italic> sequence dataset for 59 taxa of <italic><tp:taxon-name><tp:taxon-name-part taxon-name-part-type="genus" reg="Allantonectria">Allantonectria</tp:taxon-name-part></tp:taxon-name></italic>, <italic><tp:taxon-name><tp:taxon-name-part taxon-name-part-type="genus" reg="Nectria">Nectria</tp:taxon-name-part></tp:taxon-name></italic>, <italic><tp:taxon-name><tp:taxon-name-part taxon-name-part-type="genus" reg="Neothyronectria">Neothyronectria</tp:taxon-name-part></tp:taxon-name></italic> and <italic><tp:taxon-name><tp:taxon-name-part taxon-name-part-type="genus" reg="Thyronectria">Thyronectria</tp:taxon-name-part></tp:taxon-name></italic>. <italic><tp:taxon-name><tp:taxon-name-part taxon-name-part-type="genus" reg="Emericellopsis">Emericellopsis</tp:taxon-name-part><tp:taxon-name-part taxon-name-part-type="species" reg="glabra">glabra</tp:taxon-name-part></tp:taxon-name></italic> (CBS 125295), <italic><tp:taxon-name><tp:taxon-name-part taxon-name-part-type="genus" reg="Hydropisphaera">Hydropisphaera</tp:taxon-name-part><tp:taxon-name-part taxon-name-part-type="species" reg="fungicola">fungicola</tp:taxon-name-part></tp:taxon-name></italic> (CSB 122304), <italic><tp:taxon-name><tp:taxon-name-part taxon-name-part-type="genus" reg="Nectriopsis">Nectriopsis</tp:taxon-name-part><tp:taxon-name-part taxon-name-part-type="species" reg="exigua">exigua</tp:taxon-name-part></tp:taxon-name></italic> (CBS 126110) and <italic><tp:taxon-name><tp:taxon-name-part taxon-name-part-type="genus" reg="Verrucostoma">Verrucostoma</tp:taxon-name-part><tp:taxon-name-part taxon-name-part-type="species" reg="freycinetiae">freycinetiae</tp:taxon-name-part></tp:taxon-name></italic> (MAFF 240100) as outgroup taxa. Values above the branches indicate maximum parsimony and maximum likelihood bootstrap (left, <abbrev xmlns:xlink="http://www.w3.org/1999/xlink" xlink:title="Maximum Parsimony" id="ABBRID0EWCAI" xlink:type="simple">MP</abbrev> BP ≥ 50%; right, <abbrev xmlns:xlink="http://www.w3.org/1999/xlink" xlink:title="Maximum-Likelihood" id="ABBRID0E1CAI" xlink:type="simple">ML</abbrev> BP ≥ 50%). The branches with significant BIPP values (≥ 0.95) in the <abbrev xmlns:xlink="http://www.w3.org/1999/xlink" xlink:title="Bayesian Inference" id="ABBRID0E5CAI" xlink:type="simple">BI</abbrev> analysis are thickened. Scale bar = 80 nucleotide substitutions. Strains in current study are in blue. Ex-type strains are indicated in bold.</p></caption><graphic xmlns:xlink="http://www.w3.org/1999/xlink" xlink:href="mycokeys-56-049-g001.jpg" position="float" orientation="portrait" xlink:type="simple" id="oo_317039.jpg"/></fig></tp:treatment-sec><ref-list><ref id="B3"><mixed-citation xmlns:xlink="http://www.w3.org/1999/xlink" xlink:type="simple"><person-group><name name-style="western"><surname>Crous</surname><given-names>PW</given-names></name><name name-style="western"><surname>Wingfield</surname><given-names>MJ</given-names></name><name name-style="western"><surname>Burgess</surname><given-names>TI</given-names></name><name name-style="western"><surname>Hardy</surname><given-names>GESJ</given-names></name><name name-style="western"><surname>Crane</surname><given-names>C</given-names></name><name name-style="western"><surname>Barrett</surname><given-names>S</given-names></name><name name-style="western"><surname>Cano-Lira</surname><given-names>JF</given-names></name><name name-style="western"><surname>Le Roux</surname><given-names>JJ</given-names></name><name name-style="western"><surname>Thangavel</surname><given-names>R</given-names></name><name name-style="western"><surname>Guarro</surname><given-names>J</given-names></name><name name-style="western"><surname>Stchigel</surname><given-names>AM</given-names></name><name name-style="western"><surname>Martín</surname><given-names>MP</given-names></name><name name-style="western"><surname>Alfredo</surname><given-names>DS</given-names></name><name name-style="western"><surname>Barber</surname><given-names>PA</given-names></name><name name-style="western"><surname>Barreto</surname><given-names>RW</given-names></name><name name-style="western"><surname>Baseia</surname><given-names>IG</given-names></name><name name-style="western"><surname>Cano-Canals</surname><given-names>J</given-names></name><name name-style="western"><surname>Cheewangkoon</surname><given-names>R</given-names></name><name name-style="western"><surname>Ferreira</surname><given-names>RJ</given-names></name><name name-style="western"><surname>Gené</surname><given-names>J</given-names></name><name name-style="western"><surname>Lechat</surname><given-names>C</given-names></name><name name-style="western"><surname>Moreno</surname><given-names>G</given-names></name><name name-style="western"><surname>Roets</surname><given-names>F</given-names></name><name name-style="western"><surname>Shivas</surname><given-names>RG</given-names></name><name name-style="western"><surname>Sousa</surname><given-names>JO</given-names></name><name name-style="western"><surname>Tan</surname><given-names>YP</given-names></name><name name-style="western"><surname>Wiederhold</surname><given-names>NP</given-names></name><name name-style="western"><surname>Abell</surname><given-names>SE</given-names></name><name name-style="western"><surname>Accioly</surname><given-names>T</given-names></name><name name-style="western"><surname>Albizu</surname><given-names>JL</given-names></name><name name-style="western"><surname>Alves</surname><given-names>JL</given-names></name><name name-style="western"><surname>Antoniolli</surname><given-names>ZI</given-names></name><name name-style="western"><surname>Aplin</surname><given-names>N</given-names></name><name name-style="western"><surname>Araújo</surname><given-names>J</given-names></name><name name-style="western"><surname>Arzanlou</surname><given-names>M</given-names></name><name name-style="western"><surname>Bezerra</surname><given-names>JDP</given-names></name><name name-style="western"><surname>Bouchara</surname><given-names>JP</given-names></name><name name-style="western"><surname>Carlavilla</surname><given-names>JR</given-names></name><name name-style="western"><surname>Castillo</surname><given-names>A</given-names></name><name name-style="western"><surname>Castroagudín</surname><given-names>VL</given-names></name><name name-style="western"><surname>Ceresini</surname><given-names>PC</given-names></name><name name-style="western"><surname>Claridge</surname><given-names>GF</given-names></name><name name-style="western"><surname>Coelho</surname><given-names>G</given-names></name><name name-style="western"><surname>Coimbra</surname><given-names>VRM</given-names></name><name name-style="western"><surname>Costa</surname><given-names>LA</given-names></name><name name-style="western"><surname>da Cunha</surname><given-names>KC</given-names></name><name name-style="western"><surname>da Silva</surname><given-names>SS</given-names></name><name name-style="western"><surname>Daniel</surname><given-names>R</given-names></name><name name-style="western"><surname>de Beer</surname><given-names>ZW</given-names></name><name name-style="western"><surname>Dueñas</surname><given-names>M</given-names></name><name name-style="western"><surname>Edwards</surname><given-names>J</given-names></name><name name-style="western"><surname>Enwistle</surname><given-names>P</given-names></name><name name-style="western"><surname>Fiuza</surname><given-names>PO</given-names></name><name name-style="western"><surname>Fournier</surname><given-names>J</given-names></name><name name-style="western"><surname>García</surname><given-names>D</given-names></name><name name-style="western"><surname>Gibertoni</surname><given-names>TB</given-names></name><name name-style="western"><surname>Giraud</surname><given-names>S</given-names></name><name name-style="western"><surname>Guevara-Suarez</surname><given-names>M</given-names></name><name name-style="western"><surname>Gusmão</surname><given-names>LFP</given-names></name><name name-style="western"><surname>Haituk</surname><given-names>S</given-names></name><name name-style="western"><surname>Heykoop</surname><given-names>M</given-names></name><name name-style="western"><surname>Hirooka</surname><given-names>Y</given-names></name><name name-style="western"><surname>Hofmann</surname><given-names>TA</given-names></name><name name-style="western"><surname>Houbraken</surname><given-names>J</given-names></name><name name-style="western"><surname>Hughes</surname><given-names>DP</given-names></name><name name-style="western"><surname>Kautmanová</surname><given-names>I</given-names></name><name name-style="western"><surname>Koppel</surname><given-names>O</given-names></name><name name-style="western"><surname>Koukol</surname><given-names>O</given-names></name><name name-style="western"><surname>Larsson</surname><given-names>E</given-names></name><name name-style="western"><surname>Latha</surname><given-names>KPD</given-names></name><name name-style="western"><surname>Lee</surname><given-names>DH</given-names></name><name name-style="western"><surname>Lisboa</surname><given-names>DO</given-names></name><name name-style="western"><surname>Lisboa</surname><given-names>WS</given-names></name><name name-style="western"><surname>López-Villalba</surname><given-names>Á</given-names></name><name name-style="western"><surname>Maciel</surname><given-names>JLN</given-names></name><name name-style="western"><surname>Manimohan</surname><given-names>P</given-names></name><name name-style="western"><surname>Manjón</surname><given-names>JL</given-names></name><name name-style="western"><surname>Marincowitz</surname><given-names>S</given-names></name><name name-style="western"><surname>Marney</surname><given-names>TS</given-names></name><name name-style="western"><surname>Meijer</surname><given-names>M</given-names></name><name name-style="western"><surname>Miller</surname><given-names>AN</given-names></name><name name-style="western"><surname>Olariaga</surname><given-names>I</given-names></name><name name-style="western"><surname>Paiva</surname><given-names>LM</given-names></name><name name-style="western"><surname>Piepenbring</surname><given-names>M</given-names></name><name name-style="western"><surname>Poveda-Molero</surname><given-names>JC</given-names></name><name name-style="western"><surname>Raj</surname><given-names>KNA</given-names></name><name name-style="western"><surname>Raja</surname><given-names>HA</given-names></name><name name-style="western"><surname>Rougeron</surname><given-names>A</given-names></name><name name-style="western"><surname>Salcedo</surname><given-names>I</given-names></name><name name-style="western"><surname>Samadi</surname><given-names>R</given-names></name><name name-style="western"><surname>Santos</surname><given-names>Tab</given-names></name><name name-style="western"><surname>Scarlett</surname><given-names>K</given-names></name><name name-style="western"><surname>Seifert</surname><given-names>KA</given-names></name><name name-style="western"><surname>Shuttleworth</surname><given-names>LA</given-names></name><name name-style="western"><surname>Silva</surname><given-names>GA</given-names></name><name name-style="western"><surname>Silva</surname><given-names>M</given-names></name><name name-style="western"><surname>Siqueira</surname><given-names>JPZ</given-names></name><name name-style="western"><surname>Souza-Motta</surname><given-names>CM</given-names></name><name name-style="western"><surname>Stephenson</surname><given-names>SL</given-names></name><name name-style="western"><surname>Sutton</surname><given-names>DA</given-names></name><name name-style="western"><surname>Tamakeaw</surname><given-names>N</given-names></name><name name-style="western"><surname>Telleria</surname><given-names>MT</given-names></name><name name-style="western"><surname>Valenzuela-Lopez</surname><given-names>N</given-names></name><name name-style="western"><surname>Viljoen</surname><given-names>A</given-names></name><name name-style="western"><surname>Visagie</surname><given-names>CM</given-names></name><name name-style="western"><surname>Vizzini</surname><given-names>A</given-names></name><name name-style="western"><surname>Wartchow</surname><given-names>F</given-names></name><name name-style="western"><surname>Wingfield</surname><given-names>BD</given-names></name><name name-style="western"><surname>Yurchenko</surname><given-names>E</given-names></name><name name-style="western"><surname>Zamora</surname><given-names>JC</given-names></name><name name-style="western"><surname>Groenewald</surname><given-names>JZ</given-names></name></person-group> (<year>2016</year>) <article-title>Fungal Planet description sheets: 469–557.</article-title><source>Persoonia</source><volume>37</volume>: <fpage>218</fpage>–<lpage>403</lpage>. <ext-link xlink:type="simple" ext-link-type="doi" xlink:href="10.3767/003158516X694499">https://doi.org/10.3767/003158516X694499</ext-link></mixed-citation></ref></ref-list></tp:taxon-treatment>
