# Supplementary material for: Nectria-related fungi causing dieback and canker diseases in China, with Neothyronectriacitri sp. nov. described
Source: MycoKeys. 2019 Jul 10;56:49–66. doi: 10.3897/mycokeys.56.36079 (PMC6637038; doi:10.3897/mycokeys.56.36079)
Supplement: XML Treatment for Thyronectria [file mycokeys.56.36079-treatment6.xml]

<!DOCTYPE tp:taxon-treatment
  PUBLIC "-//TaxonX//DTD Taxonomic Treatment Publishing DTD v0 20100105//EN" "tax-treatment-NSO.dtd">
<tp:taxon-treatment xmlns:tp="http://www.plazi.org/taxpub"><tp:treatment-meta><kwd-group><label>Taxon classification</label><kwd><named-content xmlns:xlink="http://www.w3.org/1999/xlink" content-type="kingdom">Fungi</named-content></kwd><kwd><named-content xmlns:xlink="http://www.w3.org/1999/xlink" content-type="order">Hypocreales</named-content></kwd><kwd><named-content xmlns:xlink="http://www.w3.org/1999/xlink" content-type="family">Nectriaceae</named-content></kwd></kwd-group><mixed-citation publication-type="journal"><person-group><name><surname>Yang</surname><given-names>Qin</given-names></name><name><surname>Chen</surname><given-names>Wen-Yan</given-names></name><name><surname>Jiang</surname><given-names>Ning</given-names></name><name><surname>Tian</surname><given-names>Cheng-Ming</given-names></name></person-group><article-title><italic><tp:taxon-name><tp:taxon-name-part taxon-name-part-type="genus" reg="Nectria">Nectria</tp:taxon-name-part></tp:taxon-name></italic>-related fungi causing dieback and canker diseases in China, with <italic><tp:taxon-name><tp:taxon-name-part taxon-name-part-type="genus" reg="Neothyronectria">Neothyronectria</tp:taxon-name-part><tp:taxon-name-part taxon-name-part-type="species" reg="citri">citri</tp:taxon-name-part></tp:taxon-name></italic> sp. nov. described</article-title><source>MycoKeys</source><day>10</day><month>7</month><year>2019</year><volume>56</volume><fpage>49</fpage><lpage>66</lpage><pub-id pub-id-type="doi">10.3897/mycokeys.56.36079</pub-id></mixed-citation></tp:treatment-meta><tp:nomenclature><tp:taxon-name>
              <tp:taxon-name-part taxon-name-part-type="genus" reg="Thyronectria">Thyronectria</tp:taxon-name-part>
            </tp:taxon-name><tp:taxon-authority>Sacc., Grevillea 4: 21, 1875.</tp:taxon-authority></tp:nomenclature><tp:treatment-sec sec-type="type species" id="SECID0EQCBI"><title>Type species.</title><p><italic><tp:taxon-name><tp:taxon-name-part taxon-name-part-type="genus" reg="Thyronectria">Thyronectria</tp:taxon-name-part><tp:taxon-name-part taxon-name-part-type="species" reg="rhodochlora">rhodochlora</tp:taxon-name-part></tp:taxon-name></italic> (Mont.) Seeler, J. Arnold Arbor. 21: 455, 1940.</p></tp:treatment-sec><tp:treatment-sec sec-type="notes" id="SECID0EBDBI"><title>Note.</title><p><italic><tp:taxon-name><tp:taxon-name-part taxon-name-part-type="genus" reg="Thyronectria">Thyronectria</tp:taxon-name-part></tp:taxon-name></italic> Sacc. was established by Saccardo (1875) to include nectria-like fungi with immersed ascomata and muriform ascospores and characterised by well-developed erumpent stromata which are often covered with yellow-green amorphous scurf and ascospores that sometimes bud in the ascus to produce ascoconidia (<xref ref-type="bibr" rid="B13">Jaklitsch and Voglmayr 2014</xref>, <xref ref-type="bibr" rid="B16">Lombard et al. 2015</xref>). Members of the genus occur on dead corticated twigs or branches of woody plants worldwide mainly in temperate and subtropical regions (<xref ref-type="bibr" rid="B10">Hirooka et al. 2012</xref>, <xref ref-type="bibr" rid="B13">Jaklitsch and Voglmayr 2014</xref>).</p></tp:treatment-sec><ref-list><ref id="B13"><mixed-citation xmlns:xlink="http://www.w3.org/1999/xlink" xlink:type="simple"><person-group><name name-style="western"><surname>Jaklitsch</surname><given-names>WM</given-names></name><name name-style="western"><surname>Voglmayr</surname><given-names>H</given-names></name></person-group> (<year>2014</year>) <article-title>Persistent hamathecial threads in the <tp:taxon-name><tp:taxon-name-part taxon-name-part-type="genus">Nectriaceae</tp:taxon-name-part></tp:taxon-name>, <tp:taxon-name><tp:taxon-name-part taxon-name-part-type="order">Hypocreales</tp:taxon-name-part></tp:taxon-name>: <italic><tp:taxon-name><tp:taxon-name-part taxon-name-part-type="genus">Thyronectria</tp:taxon-name-part></tp:taxon-name></italic> revisited and reinstated.</article-title><source>Persoonia</source><volume>33</volume>: <fpage>182</fpage>–<lpage>211</lpage>. <ext-link xlink:type="simple" ext-link-type="doi" xlink:href="10.3114/sim.2011.68.02">https://doi.org/10.3114/sim.2011.68.02</ext-link></mixed-citation></ref><ref id="B16"><mixed-citation xmlns:xlink="http://www.w3.org/1999/xlink" xlink:type="simple"><person-group><name name-style="western"><surname>Lombard</surname><given-names>L</given-names></name><name name-style="western"><surname>van der Merwe</surname><given-names>NA</given-names></name><name name-style="western"><surname>Groenewald</surname><given-names>JZ</given-names></name><name name-style="western"><surname>Crous</surname><given-names>PW</given-names></name></person-group> (<year>2015</year>) <article-title>Generic concepts in <tp:taxon-name><tp:taxon-name-part taxon-name-part-type="genus">Nectriaceae</tp:taxon-name-part></tp:taxon-name>.</article-title><source>Studies in Mycology</source><volume>80</volume>: <fpage>189</fpage>–<lpage>245</lpage>. <ext-link xlink:type="simple" ext-link-type="doi" xlink:href="10.1016/j.simyco.2014.12.002">https://doi.org/10.1016/j.simyco.2014.12.002</ext-link></mixed-citation></ref><ref id="B10"><mixed-citation xmlns:xlink="http://www.w3.org/1999/xlink" xlink:type="simple"><person-group><name name-style="western"><surname>Hirooka</surname><given-names>Y</given-names></name><name name-style="western"><surname>Rossman</surname><given-names>AY</given-names></name><name name-style="western"><surname>Samuels</surname><given-names>GJ</given-names></name><name name-style="western"><surname>Lechat</surname><given-names>C</given-names></name><name name-style="western"><surname>Chaverri</surname><given-names>P</given-names></name></person-group> (<year>2012</year>) <article-title>A monograph of <italic><tp:taxon-name><tp:taxon-name-part taxon-name-part-type="genus">Allantonectria</tp:taxon-name-part></tp:taxon-name></italic>, <italic><tp:taxon-name><tp:taxon-name-part taxon-name-part-type="genus">Nectria</tp:taxon-name-part></tp:taxon-name></italic>, and <italic><tp:taxon-name><tp:taxon-name-part taxon-name-part-type="genus">Pleonectria</tp:taxon-name-part></tp:taxon-name></italic> (<tp:taxon-name><tp:taxon-name-part taxon-name-part-type="genus">Nectriaceae</tp:taxon-name-part></tp:taxon-name>, <tp:taxon-name><tp:taxon-name-part taxon-name-part-type="order">Hypocreales</tp:taxon-name-part></tp:taxon-name>, <tp:taxon-name><tp:taxon-name-part taxon-name-part-type="phylum">Ascomycota</tp:taxon-name-part></tp:taxon-name>) and their pycnidial, sporodochial, and synnematous anamorphs.</article-title><source>Studies in Mycology</source><volume>71</volume>: <fpage>1</fpage>–<lpage>210</lpage>. <ext-link xlink:type="simple" ext-link-type="doi" xlink:href="10.3114/sim0001">https://doi.org/10.3114/sim0001</ext-link></mixed-citation></ref></ref-list></tp:taxon-treatment>
