# Supplementary material for: Nectria-related fungi causing dieback and canker diseases in China, with Neothyronectriacitri sp. nov. described
Source: MycoKeys. 2019 Jul 10;56:49–66. doi: 10.3897/mycokeys.56.36079 (PMC6637038; doi:10.3897/mycokeys.56.36079)
Supplement: XML Treatment for Thyronectria pinicola [file mycokeys.56.36079-treatment7.xml]

<!DOCTYPE tp:taxon-treatment
  PUBLIC "-//TaxonX//DTD Taxonomic Treatment Publishing DTD v0 20100105//EN" "tax-treatment-NSO.dtd">
<tp:taxon-treatment xmlns:tp="http://www.plazi.org/taxpub"><tp:treatment-meta><kwd-group><label>Taxon classification</label><kwd><named-content xmlns:xlink="http://www.w3.org/1999/xlink" content-type="kingdom">Fungi</named-content></kwd><kwd><named-content xmlns:xlink="http://www.w3.org/1999/xlink" content-type="order">Hypocreales</named-content></kwd><kwd><named-content xmlns:xlink="http://www.w3.org/1999/xlink" content-type="family">Nectriaceae</named-content></kwd></kwd-group><mixed-citation publication-type="journal"><person-group><name><surname>Yang</surname><given-names>Qin</given-names></name><name><surname>Chen</surname><given-names>Wen-Yan</given-names></name><name><surname>Jiang</surname><given-names>Ning</given-names></name><name><surname>Tian</surname><given-names>Cheng-Ming</given-names></name></person-group><article-title><italic><tp:taxon-name><tp:taxon-name-part taxon-name-part-type="genus" reg="Nectria">Nectria</tp:taxon-name-part></tp:taxon-name></italic>-related fungi causing dieback and canker diseases in China, with <italic><tp:taxon-name><tp:taxon-name-part taxon-name-part-type="genus" reg="Neothyronectria">Neothyronectria</tp:taxon-name-part><tp:taxon-name-part taxon-name-part-type="species" reg="citri">citri</tp:taxon-name-part></tp:taxon-name></italic> sp. nov. described</article-title><source>MycoKeys</source><day>10</day><month>7</month><year>2019</year><volume>56</volume><fpage>49</fpage><lpage>66</lpage><pub-id pub-id-type="doi">10.3897/mycokeys.56.36079</pub-id></mixed-citation></tp:treatment-meta><tp:nomenclature><tp:taxon-name>
              <tp:taxon-name-part taxon-name-part-type="genus" reg="Thyronectria">Thyronectria</tp:taxon-name-part>
              <tp:taxon-name-part taxon-name-part-type="species" reg="pinicola">pinicola</tp:taxon-name-part>
            </tp:taxon-name><tp:taxon-authority>(Kirschst.) Jaklitsch &amp; Voglmayr, Persoonia 33: 203, 2014.</tp:taxon-authority><xref ref-type="fig" rid="F5">Figure 5</xref></tp:nomenclature><tp:treatment-sec sec-type="Basionym" id="SECID0EGFBI"><title>Basionym.</title><p><italic><tp:taxon-name><tp:taxon-name-part taxon-name-part-type="genus" reg="Pleonectria">Pleonectria</tp:taxon-name-part><tp:taxon-name-part taxon-name-part-type="species" reg="pinicola">pinicola</tp:taxon-name-part></tp:taxon-name></italic> Kirschst., Abh. Bot. Ver. Prov. Brandenburg 48: 59, 1906.</p></tp:treatment-sec><tp:treatment-sec sec-type="description" id="SECID0EXFBI"><title>Description.</title><p><italic>Stromata</italic> erumpent through epidermis, orange to red. <italic>Pycnidia</italic> solitary or aggregated in groups of 3–6, superficial on stroma or rarely immersed at base, subglobose, smooth to slightly roughened, cerebriformis or slightly cupulate upon drying, 225–400 μm high, 240–440 μm diam., red to bay, KOH+ slightly darker, <abbrev xmlns:xlink="http://www.w3.org/1999/xlink" xlink:title="lactic acid" id="ABBRID0EBGBI" xlink:type="simple">LA</abbrev>+ slightly yellow. <italic>Pycnidial wall</italic> 16–40 μm thick, of two regions: outer region 11–15 μm thick, intergrading with stroma, cells forming <italic>textura globulosa</italic> or <italic>t. angularis</italic>, walls pigmented, about 1.5 μm thick; inner region 10–24 μm thick, of elongate, thin-walled, hyaline cells, forming <italic>textura prismatica</italic>. <italic>Conidiophores</italic> densely branched, generally with 1–3 branches, 8.5–24 μm long, 1.3–1.5 μm wide. <italic>Conidiogenous cells</italic> cylindrical monophialides on aerial, submerged or repent hyphae. <italic>Conidia</italic> formed abundantly on slimy heads, ellipsoidal to oblong, hyaline, straight, rounded at both ends, non-septate, (2–)3–3.5 × 0.7–1.0 μm (n = 20), smooth-walled.</p></tp:treatment-sec><tp:treatment-sec sec-type="description" id="SECID0ETGBI"><title>Culture characters.</title><p>Cultures incubated on <abbrev xmlns:xlink="http://www.w3.org/1999/xlink" xlink:title="potato dextrose agar" id="ABBRID0EZGBI" xlink:type="simple">PDA</abbrev> at 25 °C in darkness. Colony surface cottony with aerial mycelium, becoming yellowish-brown due to pigment formation, small reddish-brown sporodochial conidial masses produced after 3–4 wk.</p></tp:treatment-sec><tp:treatment-sec sec-type="material" id="SECID0E4GBI"><title>Specimens examined.</title><p>CHINA. Beijing: Chaoyang District, <named-content xmlns:xlink="http://www.w3.org/1999/xlink" content-type="dwc:verbatimCoordinates" xlink:type="simple"><named-content content-type="geo-json" specific-use="{&#34;type&#34;:&#34;Point&#34;,&#34;coordinates&#34;:[116.798700,40.009808]}" id="NCID0EGHBI" xlink:type="simple">40°00'35.31"N, 116°47'55.32"E</named-content></named-content>, on symptomatic branches of <tp:taxon-name><tp:taxon-name-part taxon-name-part-type="genus" reg="Pinus">Pinus</tp:taxon-name-part><tp:taxon-name-part taxon-name-part-type="species" reg="sylvestris">sylvestris</tp:taxon-name-part><tp:taxon-name-part taxon-name-part-type="authority">Linn.</tp:taxon-name-part><tp:taxon-name-part taxon-name-part-type="infraspecific-rank">var.</tp:taxon-name-part><tp:taxon-name-part taxon-name-part-type="variety" reg="mongolica">mongolica</tp:taxon-name-part></tp:taxon-name> Litv., 11 June 2018, Q. Yang &amp; N. Jiang (<named-content xmlns:xlink="http://www.w3.org/1999/xlink" content-type="dwc:institutional_code" xlink:type="simple">BJFC</named-content>-S1773, living culture <abbrev xmlns:xlink="http://www.w3.org/1999/xlink" content-type="institution" xlink:title="China Forestry Culture Collection Center" id="ABBRID0EHIBI" xlink:type="simple">CFCC</abbrev> 53593 and <abbrev xmlns:xlink="http://www.w3.org/1999/xlink" content-type="institution" xlink:title="China Forestry Culture Collection Center" id="ABBRID0EMIBI" xlink:type="simple">CFCC</abbrev> 53594).</p></tp:treatment-sec><tp:treatment-sec sec-type="notes" id="SECID0ERIBI"><title>Note.</title><p>The hosts of <italic><tp:taxon-name><tp:taxon-name-part taxon-name-part-type="genus" reg="Thyronectria">Thyronectria</tp:taxon-name-part><tp:taxon-name-part taxon-name-part-type="species" reg="pinicola">pinicola</tp:taxon-name-part></tp:taxon-name></italic>, synonymised with <italic><tp:taxon-name><tp:taxon-name-part taxon-name-part-type="genus" reg="Pleonectria">Pleonectria</tp:taxon-name-part><tp:taxon-name-part taxon-name-part-type="species" reg="pinicola">pinicola</tp:taxon-name-part></tp:taxon-name></italic>, are restricted to <italic><tp:taxon-name><tp:taxon-name-part taxon-name-part-type="genus" reg="Pinus">Pinus</tp:taxon-name-part></tp:taxon-name></italic>. Members of the genus distributed in Asia (China, Japan, Pakistan), Australia, Europe (Germany, Russia), North America (USA) and South America (Chile) (<xref ref-type="bibr" rid="B13">Jaklitsch and Voglmayr 2014</xref>). The asexual morph of <italic><tp:taxon-name><tp:taxon-name-part taxon-name-part-type="genus" reg="Thyronectria">T.</tp:taxon-name-part><tp:taxon-name-part taxon-name-part-type="species" reg="pinicola">pinicola</tp:taxon-name-part></tp:taxon-name></italic> in the natural environment has long, sterile hyphae extending from the hymenium and abundant conidiophores (Figs <xref ref-type="fig" rid="F4">4E–G</xref>). In the present study, two isolates from twigs of <tp:taxon-name><tp:taxon-name-part taxon-name-part-type="genus" reg="Pinus">Pinus</tp:taxon-name-part><tp:taxon-name-part taxon-name-part-type="species" reg="sylvestris">sylvestris</tp:taxon-name-part><tp:taxon-name-part taxon-name-part-type="infraspecific-rank">var.</tp:taxon-name-part><tp:taxon-name-part taxon-name-part-type="variety" reg="mongolica">mongolica</tp:taxon-name-part></tp:taxon-name> were congruent with <italic><tp:taxon-name><tp:taxon-name-part taxon-name-part-type="genus" reg="Thyronectria">T.</tp:taxon-name-part><tp:taxon-name-part taxon-name-part-type="species" reg="pinicola">pinicola</tp:taxon-name-part></tp:taxon-name></italic>, based on morphology and DNA sequences data (Fig. <xref ref-type="fig" rid="F1">1</xref>). We therefore describe <italic><tp:taxon-name><tp:taxon-name-part taxon-name-part-type="genus" reg="Thyronectria">T.</tp:taxon-name-part><tp:taxon-name-part taxon-name-part-type="species" reg="pinicola">pinicola</tp:taxon-name-part></tp:taxon-name></italic> as a known species for this clade.</p><fig id="F5" position="float" orientation="portrait"><label>Figure 5.</label><caption><p><italic><tp:taxon-name><tp:taxon-name-part taxon-name-part-type="genus" reg="Thyronectria">Thyronectria</tp:taxon-name-part><tp:taxon-name-part taxon-name-part-type="species" reg="pinicola">pinicola</tp:taxon-name-part></tp:taxon-name></italic> (<abbrev xmlns:xlink="http://www.w3.org/1999/xlink" content-type="institution" xlink:title="China Forestry Culture Collection Center" id="ABBRID0EFMBI" xlink:type="simple">CFCC</abbrev> 53593) <bold>A–C</bold> habit of conidiomata on branches <bold>D</bold> longitudinal section of conidioma <bold>E–G</bold> conidiogenous cells with conidia <bold>H</bold> conidia <bold>I–J</bold> culture on <abbrev xmlns:xlink="http://www.w3.org/1999/xlink" xlink:title="potato dextrose agar" id="ABBRID0EUMBI" xlink:type="simple">PDA</abbrev> and conidiomata. Scale bars: 1 mm (<bold>B</bold>); 500 μm (<bold>C–D</bold>); 10 μm (<bold>E–H</bold>).</p></caption><graphic xmlns:xlink="http://www.w3.org/1999/xlink" xlink:href="mycokeys-56-049-g005.jpg" position="float" orientation="portrait" xlink:type="simple" id="oo_317043.jpg"/></fig></tp:treatment-sec><tp:treatment-sec><!--Section generated to contain objects referenced in tp:taxon-treatment.--><fig id="F4" position="float" orientation="portrait"><label>Figure 4.</label><caption><p><italic><tp:taxon-name><tp:taxon-name-part taxon-name-part-type="genus" reg="Neothyronectria">Neothyronectria</tp:taxon-name-part><tp:taxon-name-part taxon-name-part-type="species" reg="citri">citri</tp:taxon-name-part></tp:taxon-name></italic> (<abbrev xmlns:xlink="http://www.w3.org/1999/xlink" content-type="institution" xlink:title="China Forestry Culture Collection Center" id="ABBRID0EZABI" xlink:type="simple">CFCC</abbrev> 53590) <bold>A–B</bold> habit of conidiomata on branches <bold>C</bold> transverse section of conidioma <bold>D</bold> longitudinal section of conidioma <bold>E–F</bold> asci <bold>G–H</bold> ascospores. Scale bars: 500 μm (<bold>B–D</bold>); 10 μm (<bold>E–H</bold>).</p></caption><graphic xmlns:xlink="http://www.w3.org/1999/xlink" xlink:href="mycokeys-56-049-g004.jpg" position="float" orientation="portrait" xlink:type="simple" id="oo_317042.jpg"/></fig><fig id="F1" position="float" orientation="portrait"><label>Figure 1.</label><caption><p>Maximum parsimony phylogenetic tree generated from analysis of a combined ITS, LSU, <italic>tef1</italic> and <italic>tub2</italic> sequence dataset for 59 taxa of <italic><tp:taxon-name><tp:taxon-name-part taxon-name-part-type="genus" reg="Allantonectria">Allantonectria</tp:taxon-name-part></tp:taxon-name></italic>, <italic><tp:taxon-name><tp:taxon-name-part taxon-name-part-type="genus" reg="Nectria">Nectria</tp:taxon-name-part></tp:taxon-name></italic>, <italic><tp:taxon-name><tp:taxon-name-part taxon-name-part-type="genus" reg="Neothyronectria">Neothyronectria</tp:taxon-name-part></tp:taxon-name></italic> and <italic><tp:taxon-name><tp:taxon-name-part taxon-name-part-type="genus" reg="Thyronectria">Thyronectria</tp:taxon-name-part></tp:taxon-name></italic>. <italic><tp:taxon-name><tp:taxon-name-part taxon-name-part-type="genus" reg="Emericellopsis">Emericellopsis</tp:taxon-name-part><tp:taxon-name-part taxon-name-part-type="species" reg="glabra">glabra</tp:taxon-name-part></tp:taxon-name></italic> (CBS 125295), <italic><tp:taxon-name><tp:taxon-name-part taxon-name-part-type="genus" reg="Hydropisphaera">Hydropisphaera</tp:taxon-name-part><tp:taxon-name-part taxon-name-part-type="species" reg="fungicola">fungicola</tp:taxon-name-part></tp:taxon-name></italic> (CSB 122304), <italic><tp:taxon-name><tp:taxon-name-part taxon-name-part-type="genus" reg="Nectriopsis">Nectriopsis</tp:taxon-name-part><tp:taxon-name-part taxon-name-part-type="species" reg="exigua">exigua</tp:taxon-name-part></tp:taxon-name></italic> (CBS 126110) and <italic><tp:taxon-name><tp:taxon-name-part taxon-name-part-type="genus" reg="Verrucostoma">Verrucostoma</tp:taxon-name-part><tp:taxon-name-part taxon-name-part-type="species" reg="freycinetiae">freycinetiae</tp:taxon-name-part></tp:taxon-name></italic> (MAFF 240100) as outgroup taxa. Values above the branches indicate maximum parsimony and maximum likelihood bootstrap (left, <abbrev xmlns:xlink="http://www.w3.org/1999/xlink" xlink:title="Maximum Parsimony" id="ABBRID0EWCAI" xlink:type="simple">MP</abbrev> BP ≥ 50%; right, <abbrev xmlns:xlink="http://www.w3.org/1999/xlink" xlink:title="Maximum-Likelihood" id="ABBRID0E1CAI" xlink:type="simple">ML</abbrev> BP ≥ 50%). The branches with significant BIPP values (≥ 0.95) in the <abbrev xmlns:xlink="http://www.w3.org/1999/xlink" xlink:title="Bayesian Inference" id="ABBRID0E5CAI" xlink:type="simple">BI</abbrev> analysis are thickened. Scale bar = 80 nucleotide substitutions. Strains in current study are in blue. Ex-type strains are indicated in bold.</p></caption><graphic xmlns:xlink="http://www.w3.org/1999/xlink" xlink:href="mycokeys-56-049-g001.jpg" position="float" orientation="portrait" xlink:type="simple" id="oo_317039.jpg"/></fig></tp:treatment-sec><ref-list><ref id="B13"><mixed-citation xmlns:xlink="http://www.w3.org/1999/xlink" xlink:type="simple"><person-group><name name-style="western"><surname>Jaklitsch</surname><given-names>WM</given-names></name><name name-style="western"><surname>Voglmayr</surname><given-names>H</given-names></name></person-group> (<year>2014</year>) <article-title>Persistent hamathecial threads in the <tp:taxon-name><tp:taxon-name-part taxon-name-part-type="genus">Nectriaceae</tp:taxon-name-part></tp:taxon-name>, <tp:taxon-name><tp:taxon-name-part taxon-name-part-type="order">Hypocreales</tp:taxon-name-part></tp:taxon-name>: <italic><tp:taxon-name><tp:taxon-name-part taxon-name-part-type="genus">Thyronectria</tp:taxon-name-part></tp:taxon-name></italic> revisited and reinstated.</article-title><source>Persoonia</source><volume>33</volume>: <fpage>182</fpage>–<lpage>211</lpage>. <ext-link xlink:type="simple" ext-link-type="doi" xlink:href="10.3114/sim.2011.68.02">https://doi.org/10.3114/sim.2011.68.02</ext-link></mixed-citation></ref></ref-list></tp:taxon-treatment>
